# Supplementary material for: The Oligostilbene Gnetin H Is a Novel Glycolysis Inhibitor That Regulates Thioredoxin Interacting Protein Expression and Synergizes with OXPHOS Inhibitor in Cancer Cells
Source: Int J Mol Sci. 2023 Apr 23;24(9):7741. doi: 10.3390/ijms24097741 (PMC10178141; doi:10.3390/ijms24097741)
Supplement: Supplementary file 1 [file ijms-24-07741-s001.zip]

Archive with 3 entries (3 files):
- ijms-2252267-Figures S1 and S2 & Table S3-resub.pdf
- ijms-2252267-Table S1-resub.xlsx
- ijms-2252267-Table S2-resub.xlsx
